# Supplementary material for: Caspase-8, association with Alzheimer’s Disease and functional analysis of rare variants
Source: PLoS One. 2017 Oct 6;12(10):e0185777. doi: 10.1371/journal.pone.0185777 (PMC5630132; doi:10.1371/journal.pone.0185777)
Supplement: S2 File — (ZIP) [file pone.0185777.s002.zip]

Archive with 1 entries (1 files):
- S2_File_PLOS.xls
