# Supplementary material for: Caspase-8, association with Alzheimer’s Disease and functional analysis of rare variants
Source: PLoS One. 2017 Oct 6;12(10):e0185777. doi: 10.1371/journal.pone.0185777 (PMC5630132; doi:10.1371/journal.pone.0185777)
Supplement: S2 File — (ZIP) [file pone.0185777.s002.zip › S2_File_PLOS.xls]

## Sheet: table legend
S2 Identified and counted variants
Chr	Chromosome
Pos	Position (hg19)
NM-Ident	NM-Identifier
RS#	Reference SNP cluster ID
Variant	Nucleotide change Reference/Alternate Allele
AAchange	Amino acid Change Reference/Alternate
AA-Pos	Amino acid position/length of protein isoform
function	NCBI and CCDS gene model functional change annotated by Seattleseq137 (http://snp.gs.washington.edu/SeattleSeqAnnotation137/HelpInputFiles.jsp#GVS-FUNCTION)
PolyPhen	PolyPhen
freq-1000genome	frequency 1000genome (Eur)
freq-exac	frequency ExAC
Var./CO	alternate allele carriers found per total number of screened controls
Gene effect (http://www.alzforum.org/mutations)	Pathogenicity based upon alzforum mutations database

## Sheet: APH1A
APH1A
Chr	Pos	NM-Ident	RS#	Variant	AAchange	AA-Pos	function	PolyPhen	freq-1000genome	freq-exac	Var./CA	Var./CO
1	150239837	NM_001077628.2	0	C/G	VAL,LEU	134/266	missense	0.997	0	0	0 / 1886	1 / 1700
1	150240451	NM_001077628.2	0	C/A	ASP,TYR	64/266	missense	1	0	0	1 / 1886	0 / 1700
																				-

## Sheet: APH1B
APH1B
Chr	Pos	NM-Ident	RS#	Variant	AAchange	AA-Pos	function	PolyPhen	freq-1000genome	freq-exac	Var./CA	Var./CO
15	63569825	NM_031301.3	0	G/T	MET,ILE	1/258	missense	0.002	not_in_1000genome	T:Amfreq=0.0000; Afrfreq=0.0000; EASfreq=0.0000; Finfreq=0.0000; NonFinfreq=0.0000; Sasfreq=0.0000 | A:Amfreq=0.0000; Afrfreq=0.0000; EASfreq=0.0000; Finfreq=0.0000; NonFinfreq=0.0000; Sasfreq=0.0000 |	1 / 1872	0 / 1632
15	63569868	NM_031301.3	0	C/T	PRO,SER	16/258	missense	0.982	not_in_1000genome	T:Amfreq=0.0000; Afrfreq=0.0000; EASfreq=0.0000; Finfreq=0.0000; NonFinfreq=0.0000; Sasfreq=0.0000 |	1 / 1886	0 / 1689
15	63569901	NM_031301.3	77834210	A/G	THR,ALA	27/258	missense	0.309	no_1000freq	G:Amfreq=0.0010; Afrfreq=0.0088; EASfreq=0.0008; Finfreq=0.0000; NonFinfreq=0.0002; Sasfreq=0.0469 |	0 / 1879	1 / 1669
15	63569908	NM_031301.3	0	C/T	PRO,LEU	29/258	missense	1	not_in_1000genome	A:Amfreq=0.0000; Afrfreq=0.0000; EASfreq=0.0000; Finfreq=0.0000; NonFinfreq=0.0000; Sasfreq=0.0001 |	1 / 1879	0 / 1669
15	63579691	NM_031301.3	200510746	G/C	GLY,ARG	142/258	missense	unknown;1	not_in_1000genome	C:Amfreq=0.0000; Afrfreq=0.0000; EASfreq=0.0000; Finfreq=0.0000; NonFinfreq=0.0000; Sasfreq=0.0000 |	0 / 1886	1 / 1700
15	63579740	NM_031301.3	201964174	A/T	TYR,PHE	158/258	missense	unknown;0.11	not_in_1000genome	no_exacfreqs	1 / 1884	0 / 1700
15	63594556	NM_031301.3	0	T/C	LEU,PRO	164/258	missense	0.991	not_in_1000genome	no_exacfreqs	1 / 1886	0 / 1700
15	63594558	NM_031301.3	200980455	G/C	VAL,LEU	165/258	missense	0.349	not_in_1000genome	C:Amfreq=0.0000; Afrfreq=0.0000; EASfreq=0.0000; Finfreq=0.0000; NonFinfreq=0.0005; Sasfreq=0.0000 |	3 / 1886	0 / 1700
15	63594561	NM_031301.3	0	A/G	ILE,VAL	166/258	missense	0.006	not_in_1000genome	G:Amfreq=0.0000; Afrfreq=0.0000; EASfreq=0.0000; Finfreq=0.0000; NonFinfreq=0.0000; Sasfreq=0.0000 |	0 / 1886	1 / 1700
15	63594574	NM_031301.3	139355584	A/G	HIS,ARG	170/258	missense	1	not_in_1000genome	G:Amfreq=0.0000; Afrfreq=0.0000; EASfreq=0.0000; Finfreq=0.0000; NonFinfreq=0.0001; Sasfreq=0.0000 |	0 / 1886	1 / 1700
15	63594614	NM_031301.3	0	GA/G	none	NA	frameshift	0.005	not_in_1000genome	no_exacfreqs	2 / 1886	0 / 1700
15	63594630	NM_031301.3	0	C/T	LEU,PHE	189/258	missense	0.968	not_in_1000genome	no_exacfreqs	1 / 1885	0 / 1700
15	63594639	NM_031301.3	141048049	G/A	VAL,ILE	192/258	missense	0.762	not_in_1000genome	A:Amfreq=0.0000; Afrfreq=0.0001; EASfreq=0.0000; Finfreq=0.0000; NonFinfreq=0.0000; Sasfreq=0.0001 |	0 / 1885	1 / 1700
15	63597934	NM_031301.3	200252632	T/C	LEU,PRO	243/258	missense	0.994	no_1000freq	C:Amfreq=0.0000; Afrfreq=0.0000; EASfreq=0.0012; Finfreq=0.0000; NonFinfreq=0.0001; Sasfreq=0.0000 |	2 / 1886	0 / 1700
15	63597964	NM_031301.3	0	A/G	ASN,SER	253/258	missense	0.087	not_in_1000genome	T:Amfreq=0.0000; Afrfreq=0.0002; EASfreq=0.0000; Finfreq=0.0000; NonFinfreq=0.0000; Sasfreq=0.0000 |	1 / 1886	0 / 1700
15	63597969	NM_031301.3	142676640	C/T	ARG,CYS	255/258	missense	1	EUR_AF=0.001	T:Amfreq=0.0000; Afrfreq=0.0000; EASfreq=0.0000; Finfreq=0.0002; NonFinfreq=0.0004; Sasfreq=0.0000 |	3 / 1886	1 / 1700

## Sheet: APP
APP
Chr	Pos	NM-Ident	RS#	Variant	AAchange	AA-Pos	function	PolyPhen	freq-1000genome	freq-exac	Var./CA	Var./CO	Gene effect (http://www.alzforum.org/mutations)				Pos
21	27264096	NM_000484.3	63750264	C/T	VAL,ILE	717/771	missense	1	not_in_1000genome	no_exacfreqs	2 / 1885	0 / 1697	AD : Pathogenic				27264096
21	27264096	NM_000484.3		C/G	VAL,LEU	717/771	missense	1	not_in_1000genome	no_exacfreqs	1 / 1885	0 / 1697	AD : Pathogenic
21	27264107	NM_000484.3	1800557	G/A	ALA,VAL	713/771	missense	1	not_in_1000genome	A:Amfreq=0.0000; Afrfreq=0.0000; EASfreq=0.0000; Finfreq=0.0000; NonFinfreq=0.0001; Sasfreq=0.0000 |	0 / 1885	1 / 1697	AD : Not Pathogenic				27264107
21	27269922	NM_000484.3	0	C/T	ARG,GLN	676/771	missense	0.997	not_in_1000genome	T:Amfreq=0.0000; Afrfreq=0.0000; EASfreq=0.0002; Finfreq=0.0000; NonFinfreq=0.0000; Sasfreq=0.0001 |	0 / 1886	1 / 1700	Not in Alzforum database				27269922
21	27269932	NM_000484.3	63750847	C/T	ALA,THR	673/771	missense	0.217	not_in_1000genome	T:Amfreq=0.0000; Afrfreq=0.0000; EASfreq=0.0000; Finfreq=0.0027; NonFinfreq=0.0005; Sasfreq=0.0000 |	0 / 1886	1 / 1700	AD : Protective				27269932
21	27269971	NM_000484.3	0	T/A	ASN,TYR	660/771	missense	0.996	not_in_1000genome	G:Amfreq=0.0000; Afrfreq=0.0001; EASfreq=0.0000; Finfreq=0.0000; NonFinfreq=0.0000; Sasfreq=0.0000 |	1 / 1886	0 / 1700	Not in Alzforum database				27269971
21	27284116	NM_000484.3	0	C/T	ASP,ASN	616/771	missense	0.972	not_in_1000genome	T:Amfreq=0.0000; Afrfreq=0.0000; EASfreq=0.0000; Finfreq=0.0000; NonFinfreq=0.0001; Sasfreq=0.0000 |	1 / 1885	0 / 1700	Not in Alzforum database				27284116
21	27284167	NM_000484.3	140304729	C/T	GLU,LYS	599/771	missense	0.982	not_in_1000genome	no_exacfreqs	4 / 1886	3 / 1700	AD : Not Pathogenic				27284219
21	27284219	NM_000484.3	0	A/C	ILE,MET	581/771	missense	0.897	not_in_1000genome	T:Amfreq=0.0000; Afrfreq=0.0000; EASfreq=0.0000; Finfreq=0.0000; NonFinfreq=0.0001; Sasfreq=0.0001 |	0 / 1886	1 / 1700	Not in Alzforum database				27284236
21	27284236	NM_000484.3	200769792	C/T	VAL,ILE	576/771	missense	0.074	not_in_1000genome	no_exacfreqs	1 / 1886	0 / 1700	Not in Alzforum database				27326958
21	27326958	NM_000484.3	0	G/A	LEU,PHE	545/771	missense	1	not_in_1000genome	T:Amfreq=0.0000; Afrfreq=0.0001; EASfreq=0.0000; Finfreq=0.0000; NonFinfreq=0.0000; Sasfreq=0.0000 |	0 / 1883	1 / 1684	Not in Alzforum database				27326987
21	27326987	NM_000484.3	0	C/T	ARG,HIS	535/771	missense	0.871	not_in_1000genome	no_exacfreqs	1 / 1884	0 / 1685	Not in Alzforum database				27327955
21	27327955	NM_000484.3	0	G/C	GLN,GLU	525/771	missense	0.259	not_in_1000genome	A:Amfreq=0.0000; Afrfreq=0.0000; EASfreq=0.0000; Finfreq=0.0000; NonFinfreq=0.0001; Sasfreq=0.0000 |	0 / 1886	1 / 1700	Not in Alzforum database				27347406
21	27347406	NM_000484.3	143794560	C/A	ALA,SER	479/771	missense	1	not_in_1000genome	T:Amfreq=0.0000; Afrfreq=0.0000; EASfreq=0.0000; Finfreq=0.0002; NonFinfreq=0.0000; Sasfreq=0.0000 |	2 / 1886	0 / 1700	AD : Not Pathogenic				27347438
21	27347438	NM_000484.3	0	C/T	ARG,HIS	468/771	missense	0.999	not_in_1000genome	no_exacfreqs	1 / 1886	0 / 1700	AD : Not Pathogenic				27347493
21	27347493	NM_000484.3	0	T/C	ARG,GLY	450/771	missense	1	not_in_1000genome	no_exacfreqs	0 / 1883	1 / 1685	Not in Alzforum database				27348286
21	27348286	NM_000484.3	0	T/A	ASP,VAL	427/771	missense	0.999	not_in_1000genome	G:Amfreq=0.0007; Afrfreq=0.0000; EASfreq=0.0000; Finfreq=0.0000; NonFinfreq=0.0007; Sasfreq=0.0000 |	0 / 1886	1 / 1700	Not in Alzforum database				27423386
21	27423376	NM_000484.3	149995579	G/A	ALA,VAL	201/771	missense	0.395	not_in_1000genome	A:Amfreq=0.0000; Afrfreq=0.0001; EASfreq=0.0000; Finfreq=0.0000; NonFinfreq=0.0001; Sasfreq=0.0000 |	1 / 1886	2 / 1700	AD : Not Pathogenic				27423376
21	27423376	NM_000484.3	149995579	G/T	ALA,GLU	201/771	missense	0.395	not_in_1000genome	A:Amfreq=0.0000; Afrfreq=0.0001; EASfreq=0.0000; Finfreq=0.0000; NonFinfreq=0.0001; Sasfreq=0.0000 |	0 / 1886	1 / 1700	AD : Not Pathogenic
21	27423386	NM_000484.3	145081708	A/G	SER,PRO	198/771	missense	0.995	EUR_AF=0.004	T:Amfreq=0.0001; Afrfreq=0.0002; EASfreq=0.0000; Finfreq=0.0074; NonFinfreq=0.0015; Sasfreq=0.0001 |	3 / 1886	4 / 1700	Not in Alzforum database				27284167

## Sheet: BACE1
BACE1
Chr	Pos	NM-Ident	RS#	Variant	AAchange	AA-Pos	function	PolyPhen	freq-1000genome	freq-exac	Var./CA	Var./CO
11	117160329	NM_012104.4	138644093	G/A	ARG,CYS	487/502	missense	0.999	not_in_1000genome	A:Amfreq=0.0000; Afrfreq=0.0001; EASfreq=0.0000; Finfreq=0.0000; NonFinfreq=0.0001; Sasfreq=0.0000 |	0 / 1885	1 / 1698
11	117160338	NM_012104.4	0	G/A	ARG,CYS	484/502	missense	0.054	not_in_1000genome	no_exacfreqs	1 / 1885	0 / 1698
11	117160346	NM_012104.4	0	C/T	CYS,TYR	481/502	missense	0.256	not_in_1000genome	T:Amfreq=0.0000; Afrfreq=0.0000; EASfreq=0.0000; Finfreq=0.0000; NonFinfreq=0.0000; Sasfreq=0.0000 | A:Amfreq=0.0000; Afrfreq=0.0000; EASfreq=0.0000; Finfreq=0.0000; NonFinfreq=0.0000; Sasfreq=0.0001 |	1 / 1885	0 / 1698
11	117160380	NM_012104.4	143544031	T/G	MET,LEU	470/502	missense	0.053	not_in_1000genome	G:Amfreq=0.0010; Afrfreq=0.0001; EASfreq=0.0000; Finfreq=0.0009; NonFinfreq=0.0012; Sasfreq=0.0002 |	6 / 1886	7 / 1699
11	117160427	NM_012104.4	0	G/T	THR,ASN	454/502	missense	0.967	not_in_1000genome	no_exacfreqs	1 / 1886	0 / 1699
11	117160435	NM_012104.4	142581949	A/T	ASP,GLU	451/502	missense	0.952	not_in_1000genome	T:Amfreq=0.0000; Afrfreq=0.0000; EASfreq=0.0000; Finfreq=0.0003; NonFinfreq=0.0004; Sasfreq=0.0000 |	2 / 1886	2 / 1699
11	117160505	NM_012104.4	0	G/A	THR,MET	428/502	missense	0.196	not_in_1000genome	no_exacfreqs	0 / 1864	1 / 1630
11	117161242	NM_012104.4	0	G/A	ALA,VAL	409/502	missense	0.893	not_in_1000genome	A:Amfreq=0.0000; Afrfreq=0.0000; EASfreq=0.0000; Finfreq=0.0000; NonFinfreq=0.0001; Sasfreq=0.0000 |	1 / 1885	0 / 1693
11	117161752	NM_012104.4	0	G/A	PRO,LEU	319/502	missense	0.998	not_in_1000genome	A:Amfreq=0.0000; Afrfreq=0.0000; EASfreq=0.0000; Finfreq=0.0000; NonFinfreq=0.0000; Sasfreq=0.0000 |	1 / 1886	0 / 1700
11	117161756	NM_012104.4	0	A/G	PHE,LEU	318/502	missense	0.726	not_in_1000genome	no_exacfreqs	1 / 1886	0 / 1700
11	117163843	NM_012104.4	0	C/T	ARG,GLN	256/502	missense	0.847	not_in_1000genome	T:Amfreq=0.0000; Afrfreq=0.0000; EASfreq=0.0000; Finfreq=0.0000; NonFinfreq=0.0000; Sasfreq=0.0000 |	2 / 1886	0 / 1700
11	117163874	NM_012104.4	0	T/C	THR,ALA	246/502	missense	0.011	not_in_1000genome	C:Amfreq=0.0000; Afrfreq=0.0000; EASfreq=0.0000; Finfreq=0.0000; NonFinfreq=0.0000; Sasfreq=0.0000 |	1 / 1878	0 / 1642
11	117164618	NM_012104.4	0	G/C	SER,CYS	225/502	missense	0.929	not_in_1000genome	no_exacfreqs	0 / 1879	1 / 1668
11	117165860	NM_012104.4	0	G/A	ALA,VAL	185/502	missense	0.997;unknown	not_in_1000genome	no_exacfreqs	0 / 1886	1 / 1700
11	117165891	NM_012104.4	0	T/C	ASN,ASP	175/502	missense	0.976;unknown	not_in_1000genome	no_exacfreqs	1 / 1886	0 / 1700
11	117166232	NM_001207048.1	0	A/G	PHE,SER	11/402	missense	0.332;unknown	not_in_1000genome	G:Amfreq=0.0000; Afrfreq=0.0000; EASfreq=0.0000; Finfreq=unknown; NonFinfreq=0.0003; Sasfreq=0.0000 |	0 / 1886	1 / 1700
11	117166248	NM_001207048.1	0	A/G	TYR,HIS	6/402	missense	0.726;unknown	not_in_1000genome	G:Amfreq=0.0000; Afrfreq=0.0000; EASfreq=0.0000; Finfreq=unknown; NonFinfreq=0.0000; Sasfreq=0.0000 |	2 / 1886	0 / 1700
11	117186346	NM_012104.4	0	G/A	ARG,TRP	56/502	missense	0.994	not_in_1000genome	no_exacfreqs	0 / 1880	1 / 1697

## Sheet: CASP3
CASP3
Chr	Pos	NM-Ident	RS#	Variant	AAchange	AA-Pos	function	PolyPhen	freq-1000genome	freq-exac	Var./CA	Var./CO
4	185550431	NM_004346.3	147767351	G/A	HIS,TYR	277/278	missense	0.835	not_in_1000genome	A:Amfreq=0.0001; Afrfreq=0.0002; EASfreq=0.0000; Finfreq=0.0000; NonFinfreq=0.0004; Sasfreq=0.0007 |	1 / 1886	0 / 1700
4	185550595	NM_004346.3	0	A/G	MET,THR	222/278	missense	0.93	not_in_1000genome	no_exacfreqs	0 / 1886	1 / 1700
4	185550607	NM_004346.3	0	G/A	SER,LEU	218/278	missense	0.996	not_in_1000genome	A:Amfreq=0.0000; Afrfreq=0.0000; EASfreq=0.0000; Finfreq=0.0000; NonFinfreq=0.0003; Sasfreq=0.0000 |	1 / 1886	0 / 1700
4	185550640	NM_004346.3	149499063	C/T	ARG,GLN	207/278	missense	0.999	not_in_1000genome	T:Amfreq=0.0000; Afrfreq=0.0000; EASfreq=0.0000; Finfreq=0.0000; NonFinfreq=0.0000; Sasfreq=0.0000 |	0 / 1885	1 / 1700
4	185552306	NM_004346.3	0	G/C	CYS,TRP	163/278	missense	1	not_in_1000genome	A:Amfreq=0.0001; Afrfreq=0.0000; EASfreq=0.0000; Finfreq=0.0000; NonFinfreq=0.0000; Sasfreq=0.0000 |	0 / 1884	1 / 1697
4	185556478	NM_004346.3	146079573	T/G	ILE,LEU	50/278	missense	0.809	not_in_1000genome	no_exacfreqs	1 / 1885	0 / 1700
4	185556512	NM_004346.3	0	T/G	LYS,ASN	38/278	missense	0.964	not_in_1000genome	G:Amfreq=0.0000; Afrfreq=0.0001; EASfreq=0.0000; Finfreq=0.0000; NonFinfreq=0.0000; Sasfreq=0.0000 |	1 / 1885	0 / 1700
																					-

## Sheet: CASP8
CASP8
Chr	Pos	NM-Ident	RS#	Variant	AAchange	AA-Pos	function	PolyPhen	freq-1000genome	freq-exac	Var./CA	Var./CO
2	202123028	NM_001080125.1	34210251	C/G	PRO,ARG	25/539	missense	unknown;0.899;0.99	EUR_AF=0.001	G:Amfreq=0.0000; Afrfreq=0.0000; EASfreq=0.0000; Finfreq=0.0000; NonFinfreq=0.0004; Sasfreq=0.0000 | T:Amfreq=0.0000; Afrfreq=0.0000; EASfreq=0.0000; Finfreq=0.0000; NonFinfreq=0.0000; Sasfreq=0.0000 |	4 / 1886	0 / 1700
2	202123028	NM_001080125.1	34210251	C/A	PRO,HIS	25/539	missense	unknown;0.899;0.99	EUR_AF=0.001	G:Amfreq=0.0000; Afrfreq=0.0000; EASfreq=0.0000; Finfreq=0.0000; NonFinfreq=0.0004; Sasfreq=0.0000 | T:Amfreq=0.0000; Afrfreq=0.0000; EASfreq=0.0000; Finfreq=0.0000; NonFinfreq=0.0000; Sasfreq=0.0000 |	1 / 1886	0 / 1700
2	202123042	NM_001080125.1	0	C/T	HIS,TYR	30/539	missense	unknown;0.379	not_in_1000genome	no_exacfreqs	1 / 1886	0 / 1700
2	202131198	NM_001080125.1	200484909	C/A	PRO,THR	56/539	missense	unknown;0.001	not_in_1000genome	A:Amfreq=0.0002; Afrfreq=0.0000; EASfreq=0.0000; Finfreq=0.0000; NonFinfreq=0.0000; Sasfreq=0.0000 |	2 / 1886	0 / 1700
2	202131301	NM_033355.3	0	C/T	PRO,LEU	31/480	missense	1	not_in_1000genome	T:Amfreq=0.0000; Afrfreq=0.0000; EASfreq=0.0001; Finfreq=0.0000; NonFinfreq=0.0000; Sasfreq=0.0001 |	0 / 1886	2 / 1700
2	202131322	NM_033355.3	0	T/A	ILE,ASN	38/480	missense	1	not_in_1000genome	no_exacfreqs	1 / 1886	0 / 1700
2	202131471	NM_033355.3	0	A/G	ARG,GLY	88/480	missense	0.971	not_in_1000genome	G:Amfreq=0.0000; Afrfreq=0.0000; EASfreq=0.0000; Finfreq=0.0000; NonFinfreq=0.0002; Sasfreq=0.0000 |	1 / 1886	0 / 1700
2	202134324	NM_033355.3	0	A/G	ILE,VAL	133/497	missense	unknown;0	not_in_1000genome	G:Amfreq=0.0000; Afrfreq=0.0000; EASfreq=0.0000; Finfreq=0.0000; NonFinfreq=0.0000; Sasfreq=0.0000 |	1 / 1882	0 / 1683
2	202137381	NM_033355.3	149933993	A/G	ILE,MET	144/480	missense	0.934	not_in_1000genome	G:Amfreq=0.0001; Afrfreq=0.0001; EASfreq=0.0000; Finfreq=0.0000; NonFinfreq=0.0004; Sasfreq=0.0000 |	1 / 1851	1 / 1631
2	202137392	NM_033355.3	148697064	A/G	LYS,ARG	148/480	missense	0.999	not_in_1000genome	G:Amfreq=0.0003; Afrfreq=0.0002; EASfreq=0.0000; Finfreq=0.0000; NonFinfreq=0.0005; Sasfreq=0.0000 |	3 / 1851	0 / 1631
2	202149628	NM_033355.3	146286958	A/G	ILE,VAL	298/480	missense	0	not_in_1000genome	G:Amfreq=0.0000; Afrfreq=0.0000; EASfreq=0.0000; Finfreq=0.0006; NonFinfreq=0.0014; Sasfreq=0.0000 |	10 / 1860	0 / 1693
2	202149737	NM_033355.3	0	A/G	TYR,CYS	334/480	missense	0.998	not_in_1000genome	G:Amfreq=0.0001; Afrfreq=0.0000; EASfreq=0.0000; Finfreq=0.0000; NonFinfreq=0.0001; Sasfreq=0.0000 |	0 / 1838	1 / 1685
2	202149911	NM_033355.3	0	A/G	TYR,CYS	392/480	missense	0.003	not_in_1000genome	no_exacfreqs	1 / 1886	0 / 1700

## Sheet: GSK3A
GSK3A
Chr	Pos	NM-Ident	RS#	Variant	AAchange	AA-Pos	function	PolyPhen	freq-1000genome	freq-exac	Var./CA	Var./CO
19	42736801	NM_019884.2;CCDS12599.1	0	C/T	ALA,THR	378/484	missense	0.197	not_in_1000genome	T:Amfreq=0.0000; Afrfreq=0.0001; EASfreq=0.0000; Finfreq=0.0000; NonFinfreq=0.0000; Sasfreq=0.0000 |	1 / 1845	0 / 1689
19	42738552	NM_019884.2;CCDS12599.1	0	C/T	ARG,GLN	286/484	missense	1	not_in_1000genome	no_exacfreqs	1 / 1884	0 / 1699
19	42740819	NM_019884.2;CCDS12599.1	0	A/G	VAL,ALA	202/484	missense	1	not_in_1000genome	no_exacfreqs	1 / 1886	0 / 1700
19	42744253	NM_019884.2;CCDS12599.1	35978177	G/C	GLN,GLU	109/484	missense	0.224	not_in_1000genome	C:Amfreq=0.0000; Afrfreq=0.0003; EASfreq=0.0000; Finfreq=0.0000; NonFinfreq=0.0006; Sasfreq=0.0000 |	2 / 1873	4 / 1696

## Sheet: GSK3B
GSK3B
Chr	Pos	NM-Ident	RS#	Variant	AAchange	AA-Pos	function	PolyPhen	freq-1000genome	freq-exac	Var./CA	Var./CO
3	119545685	NM_001146156.1;NM_002093.3;CCDS2996.1;CCDS54628.1	202055878	G/A	ARG,CYS	405/421	missense	0.995	not_in_1000genome	A:Amfreq=0.0000; Afrfreq=0.0000; EASfreq=0.0000; Finfreq=0.0000; NonFinfreq=0.0000; Sasfreq=0.0000 |	1 / 1886	0 / 1700
3	119562126	NM_001146156.1;NM_002093.3;CCDS2996.1;CCDS54628.1	0	G/T	PRO,THR	391/421	missense	0.426	not_in_1000genome	no_exacfreqs	1 / 1886	0 / 1700
3	119582301	NM_001146156.1;NM_002093.3;CCDS2996.1;CCDS54628.1	0	C/T	ARG,GLN	354/421	missense	0.991	not_in_1000genome	T:Amfreq=0.0000; Afrfreq=0.0001; EASfreq=0.0000; Finfreq=0.0000; NonFinfreq=0.0000; Sasfreq=0.0000 |	0 / 1886	1 / 1700
3	119582407	NM_001146156.1;NM_002093.3;CCDS2996.1;CCDS54628.1	199730714	G/A	ARG,CYS	319/421	missense	0.999	not_in_1000genome	A:Amfreq=0.0001; Afrfreq=0.0000; EASfreq=0.0000; Finfreq=0.0000; NonFinfreq=0.0001; Sasfreq=0.0000 |	0 / 1879	1 / 1689
3	119585455	NM_001146156.1;NM_002093.3;CCDS2996.1;CCDS54628.1	34009575	A/T	HIS,GLN	310/434	missense	0.29	not_in_1000genome	T:Amfreq=0.0001; Afrfreq=0.0000; EASfreq=0.0000; Finfreq=0.0000; NonFinfreq=0.0003; Sasfreq=0.0002 |	2 / 1861	0 / 1678
3	119721035	NM_001146156.1;NM_002093.3;CCDS2996.1;CCDS54628.1	200600198	C/A	GLY,VAL	47/421	missense	0.188	not_in_1000genome	no_exacfreqs	0 / 1886	1 / 1700

## Sheet: NCSTN
NCSTN
Chr	Pos	NM-Ident	RS#	Variant	AAchange	AA-Pos	function	PolyPhen	freq-1000genome	freq-exac	Var./CA	Var./CO
1	160313242	NM_015331.2	201530191	G/A	ARG,HIS	19/710	missense	unknown	not_in_1000genome	A:Amfreq=0.0000; Afrfreq=0.0000; EASfreq=0.0000; Finfreq=0.0000; NonFinfreq=0.0000; Sasfreq=0.0000 |	1 / 1810	0 / 1621
1	160318821	NM_015331.2	12045198	G/A	VAL,ILE	75/710	missense	0.997	no_1000freq	A:Amfreq=0.0000; Afrfreq=0.0000; EASfreq=0.0006; Finfreq=0.0000; NonFinfreq=0.0001; Sasfreq=0.0001 |	0 / 1886	1 / 1699
1	160318911	NM_015331.2	0	A/T	ARG,TRP	105/710	missense-near-splice	0.992	not_in_1000genome	T:Amfreq=0.0000; Afrfreq=0.0000; EASfreq=0.0000; Finfreq=0.0000; NonFinfreq=0.0000; Sasfreq=0.0000 |	1 / 1886	1 / 1700
1	160319976	NM_015331.2	0	A/G	TYR,CYS	173/710	missense	1	not_in_1000genome	no_exacfreqs	1 / 1886	0 / 1700
1	160321126	NM_015331.2	0	C/T	ARG,CYS	233/710	missense	1	not_in_1000genome	no_exacfreqs	1 / 1886	0 / 1700
1	160321491	NM_015331.2	202069681	G/A	VAL,ILE	247/710	missense	0.968	not_in_1000genome	A:Amfreq=0.0000; Afrfreq=0.0000; EASfreq=0.0001; Finfreq=0.0000; NonFinfreq=0.0000; Sasfreq=0.0001 |	1 / 1886	2 / 1700
1	160321510	NM_015331.2	0	A/T	ASP,VAL	253/710	missense	0.979	not_in_1000genome	no_exacfreqs	0 / 1886	1 / 1700
1	160321522	NM_015331.2	0	G/A	TRP,stop	257/710	stop-gained	unknown	not_in_1000genome	no_exacfreqs	0 / 1886	1 / 1700
1	160321588	NM_015331.2	0	C/T	ALA,VAL	279/710	missense	0.995	not_in_1000genome	no_exacfreqs	1 / 1886	0 / 1700
1	160321892	NM_015331.2	200800006	G/A	ALA,THR	298/710	missense	0.311	not_in_1000genome	A:Amfreq=0.0000; Afrfreq=0.0000; EASfreq=0.0001; Finfreq=0.0000; NonFinfreq=0.0001; Sasfreq=0.0001 | T:Amfreq=0.0000; Afrfreq=0.0001; EASfreq=0.0000; Finfreq=0.0000; NonFinfreq=0.0000; Sasfreq=0.0000 |	1 / 1886	0 / 1700
1	160323977	NM_015331.2	143039637	A/T	ASN,TYR	417/710	missense	0.951	EUR_AF=0.004	T:Amfreq=0.0008; Afrfreq=0.0007; EASfreq=0.0000; Finfreq=0.0008; NonFinfreq=0.0045; Sasfreq=0.0005 |	24 / 1886	21 / 1700
1	160324043	NM_015331.2	144264818	G/A	VAL,ILE	439/710	missense	0.999	not_in_1000genome	A:Amfreq=0.0001; Afrfreq=0.0000; EASfreq=0.0001; Finfreq=0.0008; NonFinfreq=0.0001; Sasfreq=0.0000 | C:Amfreq=0.0000; Afrfreq=0.0001; EASfreq=0.0000; Finfreq=0.0000; NonFinfreq=0.0000; Sasfreq=0.0000 | T:Amfreq=0.0000; Afrfreq=0.0000; EASfreq=0.0000; Finfreq=0.0000; NonFinfreq=0.0000; Sasfreq=0.0001 |	0 / 1886	1 / 1700
1	160324046	NM_015331.2	0	G/C	VAL,LEU	440/710	missense	0.944	not_in_1000genome	C:Amfreq=0.0000; Afrfreq=0.0000; EASfreq=0.0000; Finfreq=0.0000; NonFinfreq=0.0000; Sasfreq=0.0000 |	0 / 1886	1 / 1700
1	160326066	NM_015331.2	202209583	A/G	TYR,CYS	523/710	missense	1	not_in_1000genome	G:Amfreq=0.0001; Afrfreq=0.0001; EASfreq=0.0000; Finfreq=0.0000; NonFinfreq=0.0000; Sasfreq=0.0000 |	0 / 1867	1 / 1681
1	160326489	NM_015331.2	140064076	A/G	ASN,SER	580/710	missense	0.962	not_in_1000genome	G:Amfreq=0.0000; Afrfreq=0.0001; EASfreq=0.0000; Finfreq=0.0002; NonFinfreq=0.0003; Sasfreq=0.0001 |	2 / 1886	0 / 1696
1	160326877	NM_015331.2	150064793	C/T	THR,MET	614/710	missense	1	not_in_1000genome	T:Amfreq=0.0000; Afrfreq=0.0000; EASfreq=0.0001; Finfreq=0.0000; NonFinfreq=0.0000; Sasfreq=0.0002 |	0 / 1886	1 / 1700
1	160326891	NM_015331.2	200495004	C/T	ARG,TRP	619/710	missense	0.577	not_in_1000genome	T:Amfreq=0.0000; Afrfreq=0.0000; EASfreq=0.0000; Finfreq=0.0000; NonFinfreq=0.0000; Sasfreq=0.0000 |	0 / 1886	1 / 1700
1	160327003	NM_015331.2	200406795	T/C	ILE,THR	656/710	missense	0.981	not_in_1000genome	C:Amfreq=0.0000; Afrfreq=0.0000; EASfreq=0.0000; Finfreq=0.0000; NonFinfreq=0.0000; Sasfreq=0.0000 |	1 / 1886	0 / 1700

[truncated: 4 more sheets: TREM2, PSEN1, PSEN2, PSENEN]
